# Supplementary material for: Open Pyeloplasty in Infants under 1 Year—Proven or Meaningless?
Source: Children (Basel). 2023 Jan 31;10(2):257. doi: 10.3390/children10020257 (PMC9955854; doi:10.3390/children10020257)
Supplement: Supplementary file 1 [file children-10-00257-s001.zip]

Archive with 1 entries (1 files):
- children-2167404-supplementary.pdf
